# Supplementary material for: Is Working from Home during COVID-19 Associated with Increased Sports Participation? Contexts of Sports, Sports Location and Socioeconomic Inequality
Source: Int J Environ Res Public Health. 2022 Aug 14;19(16):10027. doi: 10.3390/ijerph191610027 (PMC9408749; doi:10.3390/ijerph191610027)
Supplement: Supplementary file 1 [file ijerph-19-10027-s001.zip]

Archive with 1 entries (1 files):
- ijerph-1807972-supplementary.pdf
